# Supplementary material for: Functional analysis of late-onset Alzheimer’s disease risk genes in Caenorhabditis elegans identifies regulators of neuronal aging
Source: Transl Neurodegener. 2026 Jul 23;15:32. doi: 10.1186/s40035-026-00564-2 (PMC13393840; doi:10.1186/s40035-026-00564-2)
Supplement: Supplementary file 4 — Additional file 4. Table S2 Lifespan data. [file 40035_2026_564_MOESM4_ESM.xlsx]

## Sheet: Table S2
Table S2 Lifespan data
Comparison	Median Lifespan	Maximum Lifespan	Significance	Starting n	Censored n
EV vs abi-1 rep 1	14; 14	19; 20	ns	100; 100	44; 31
EV vs abi-1 rep 2	16; 15	20; 18	ns	100; 100	64; 69
EV vs abi-1 rep 3	15; 15	18; 20	ns	100; 100	61; 68
EV vs bre-4 rep 1	16; 16	20; 20	ns	100; 100	53; 58
EV vs bre-4 rep 2	17; 17	24; 22	ns	100; 100	53; 64
EV vs bre-4 rep 3	18; 18	22; 22	ns	100; 100	61; 84
EV vs T09B9.4 rep 1	14; 14	20; 20	ns	100; 100	33; 45
EV vs T09B9.4 rep 2	16; 15	20; 21	ns	100; 100	64; 68
EV vs T09B9.4 rep 3	15; 16	18; 22	ns	100; 100	61; 65
EV vs R166.2 rep 1	14; 14	19; 20	ns	100; 100	44; 42
EV vs R166.2 rep 2	16; 17	21; 23	ns	100; 100	71; 71
EV vs R166.2 rep 3	16.5; 17	23; 18	ns	100; 100	56; 62
EV vs C36B7.6 rep 1	16; 16	20; 19	ns	100; 100	53; 50
EV vs C36B7.6 rep 2	17; 15	24; 22	ns	100; 100	53; 61
EV vs C36B7.6 rep 3	18; 18	22; 20	ns	100; 100	61; 69
EV vs cpn-2 rep 1	14; 16	24; 24	ns	100; 100	50; 39
EV vs cpn-2 rep 2	16; 15	20; 20	*	100; 100	64; 62
EV vs cpn-2 rep 3	15; 16	18; 20	ns	100; 100	61; 60
EV vs wdr-20 rep 1	14; 14	20; 20	*	100; 100	33; 31
EV vs wdr-20 rep 2	15; 14	22; 18	**	100; 100	55; 41
EV vs wdr-20 rep 3	17; 17	24; 20	ns	100; 100	53; 49
EV vs ech-2 rep 1	14; 14	19; 20	ns	100; 100	44; 39
EV vs ech-2 rep 2	14; 15	24; 20	ns	100; 100	50; 39
EV vs ech-2 rep 3	15; 15	22; 18	ns	100; 100	55; 40
EV vs aex-3 rep 1	16; 14.5	19; 19	ns	100; 100	45; 50
EV vs aex-3 rep 2	16; 15	21; 25	ns	100; 100	71; 73
CT vs aex-3 rep 3	16.5; 16	23; 21	ns	100; 100	56; 67
EV vs nck-1 rep 1	16; 13	19; 20	*	100; 100	45; 50
CT vs nck-1 rep 2	18; 15	22; 25	*	100; 100	61; 57
EV vs nck-1 rep 3	15; 15	22; 25	*	100; 100	58; 44
EV vs rabn-5 rep 1	14; 14	20; 18	ns	100; 100	33; 55
EV vs rabn-5 rep 2	16; 15.5	21; 22	ns	100; 100	71; 72
EV vs rabn-5 rep 3	16.5; 16	23; 18	*	100; 100	56; 71
EV vs rin-1 rep 1	14; 14	24; 21	ns	100; 100	50; 49
EV vs rin-1 rep 2	15; 15	21; 21	*	100; 100	58; 64
EV vs rin-1 rep 3	15; 15	21; 21	ns	100; 100	58; 57
EV vs zipt-13 rep 1	14; 14	20; 22	ns	100; 100	33; 51
EV vs zipt-13 rep 2	16; 15	20; 20	*	100; 100	64; 65
EV vs zipt-13 rep 3	15; 16	18; 20	*	100; 100	61; 65
EV vs tram-1 rep 1	16; 16	19; 19	ns	100; 100	45; 42
EV vs tram-1 rep 2	16; 15	21; 21	ns	100; 100	71; 76
EV vs tram-1 rep 3	16.5; 16	23; 22	ns	100; 100	56; 67
EV vs tbc-17 rep 1	14; 12	19; 17	****	100; 100	44; 46
EV vs tbc-17 rep 2	14; 13	24; 20	*	100; 100	50; 48
EV vs tbc-17 rep 3	15; 13	22; 18	****	100; 100	55; 42
CT (ELZ238) vs tbc-17 OE rep 1	11; 13	28; 28	**	100; 50	19; 4
CT (ELZ238) vs tbc-17 OE rep 2	7.5; 13.5	25; 26	****	100; 50	14; 2
CT (ELZ238) vs tbc-17 OE rep 3	13; 15	30; 41	***	100; 100	22; 20
EV vs tbc-17 adulthood rep 1	22.5; 21	30; 34	ns	50; 50	18; 19
EV vs tbc-17 adulthood rep 2	26.5; 23	32; 31	*	50; 50	4; 4
EV vs tbc-17 adulthood rep 3	22; 22	29; 29	ns	50; 50	12; 8
