# Supplementary material for: Functional analysis of late-onset Alzheimer’s disease risk genes in Caenorhabditis elegans identifies regulators of neuronal aging
Source: Transl Neurodegener. 2026 Jul 23;15:32. doi: 10.1186/s40035-026-00564-2 (PMC13393840; doi:10.1186/s40035-026-00564-2)
Supplement: Supplementary file 5 — Additional file 5. Table S3 PVD dendritic beading data. [file 40035_2026_564_MOESM5_ESM.xlsx]

## Sheet: Table S3
Table S3 PVD dendritic beading data
Day 3
RNAi treatment	Rep	Group	Normal	Mild	Moderate	Severe	Total	SeverityScore	Delta
abi-1	1	EV	29	0	0	1	30	0.1
	1	Treatment	26	0	1	3	30	0.366667	0.266667
ech-2	1	EV	29	0	0	1	30	0.1
	1	Treatment	29	0	0	1	30	0.1	0
R166.2	1	EV	37	0	1	4	42	0.333333
	1	Treatment	48	0	0	2	50	0.12	-0.213333
rin-1	1	EV	46	0	0	0	46	0
	1	Treatment	44	0	0	1	45	0.0666667	0.0666667
tbc-17	1	EV	29	0	0	1	30	0.1
	1	Treatment	27	0	1	2	30	0.266667	0.166667
tram-1	1	EV	37	0	1	4	42	0.333333
	1	Treatment	46	0	3	1	50	0.18	-0.153333
zipt-13	1	EV	46	0	0	0	46	0
	1	Treatment	50	0	0	0	50	0	0
Day 11
RNAi treatment	Rep	Group	Normal	Mild	Moderate	Severe	Total	SeverityScore	Delta
abi-1	1	EV	26	0	5	19	50	1.34
	1	Treatment	29	0	0	16	45	1.06667	-0.273333
aex-3	1	EV	21	7	3	8	39	0.948718
	1	Treatment	25	4	2	9	40	0.875	-0.0737179
bre-4	1	EV	4	4	6	6	20	1.7
	1	Treatment	13	5	1	1	20	0.5	-1.2
cpn-2	1	EV	4	4	6	6	20	1.7
	1	Treatment	4	6	4	6	20	1.6	-0.1
ech-2	1	EV	26	0	5	19	50	1.34
	1	Treatment	35	0	0	15	50	0.9	-0.44
	2	EV	37	4	2	4	47	0.425532
	2	Treatment	28	8	7	7	50	0.86	0.434468
	3	EV	32	8	3	7	50	0.7
	3	Treatment	16	9	17	8	50	1.34	0.64
R166.2	1	EV	34	2	6	8	50	0.76
	1	Treatment	20	5	8	17	50	1.44	0.68
	2	EV	12	5	2	1	20	0.6
	2	Treatment	9	6	4	1	20	0.85	0.25
	3	EV	37	4	2	4	47	0.425532
	3	Treatment	32	3	9	6	50	0.78	0.354468
rabn-5	1	EV	12	5	3	10	30	1.36667
	1	Treatment	6	8	5	11	30	1.7	0.333333
	2	EV	4	4	6	6	20	1.7
	2	Treatment	2	7	7	4	20	1.65	-0.05
	3	EV	37	4	2	4	47	0.425532
	3	Treatment	30	11	5	4	50	0.66	0.234468
	4	EV	32	8	3	7	50	0.7
	4	Treatment	28	13	8	1	50	0.64	-0.06
rin-1	1	EV	12	5	3	10	30	1.36667
	1	Treatment	13	4	1	13	31	1.45161	0.0849462
T09B9.4	1	EV	21	7	3	8	39	0.948718
	1	Treatment	24	5	4	5	38	0.736842	-0.211876
	2	EV	3	4	10	27	44	2.38636
	2	Treatment	26	12	6	7	51	0.882353	-1.50401
tbc-17	1	EV	26	0	5	19	50	1.34
	1	Treatment	31	0	1	18	50	1.12	-0.22
	2	EV	29	9	3	9	50	0.84
	2	Treatment	15	8	6	7	36	1.13889	0.298889
tram-1	1	EV	34	2	6	8	50	0.76
	1	Treatment	10	4	6	23	43	1.97674	1.21674
	2	EV	12	5	2	1	20	0.6
	2	Treatment	13	4	1	2	20	0.6	0
	3	EV	29	9	3	9	50	0.84
	3	Treatment	10	8	4	7	29	1.27586	0.435862
wdr-20	1	EV	21	7	3	8	39	0.948718
	1	Treatment	13	9	2	11	35	1.31429	0.365568
	2	EV	29	9	3	9	50	0.84
	2	Treatment	27	6	9	8	50	0.96	0.12
zipt-13	1	EV	12	5	3	10	30	1.36667
	1	Treatment	13	7	1	9	30	1.2	-0.166667
Day 14
RNAi treatment	Rep	Group	Normal	Mild	Moderate	Severe	Total	SeverityScore	Delta
abi-1	1	EV	15	11	7	12	45	1.35556
	1	Treatment	7	8	8	13	36	1.75	0.394444
	2	EV	10	4	8	28	50	2.08
	2	Treatment	7	5	5	21	38	2.05263	-0.0273684
aex-3	1	EV	23	12	9	6	50	0.96
	1	Treatment	21	15	7	7	50	1	0.04
	2	EV	2	5	6	28	41	2.46341
	2	Treatment	35	4	6	5	50	0.62	-1.84341
	3	EV	10	5	12	11	38	1.63158
	3	Treatment	20	4	5	14	43	1.30233	-0.329253
bre-4	1	EV	7	7	5	17	36	1.88889
	1	Treatment	10	9	12	15	46	1.69565	-0.193237
	2	EV	23	12	9	6	50	0.96
	2	Treatment	15	12	6	6	39	1.07692	0.116923
	3	EV	2	5	6	28	41	2.46341
	3	Treatment	5	8	2	12	27	1.77778	-0.685637
C36B7.6	1	EV	17	3	4	10	34	1.20588
	1	Treatment	25	10	7	1	43	0.627907	-0.577975
	2	EV	2	5	6	28	41	2.46341
	2	Treatment	13	11	11	8	43	1.32558	-1.13783
	3	EV	10	5	12	11	38	1.63158
	3	Treatment	5	7	9	16	37	1.97297	0.341394
cpn-2	1	EV	2	5	6	28	41	2.46341
	1	Treatment	15	2	3	15	35	1.51429	-0.949129
	2	EV	28	8	8	6	50	0.84
	2	Treatment	27	9	10	4	50	0.82	-0.02
	3	EV	5	2	9	16	32	2.125
	3	Treatment	8	8	2	12	30	1.6	-0.525
ech-2	1	EV	1	1	7	28	37	2.67568
	1	Treatment	5	9	8	25	47	2.12766	-0.548016
	2	EV	15	5	10	20	50	1.7
	2	Treatment	29	5	2	14	50	1.02	-0.68
	3	EV	10	5	12	11	38	1.63158
	3	Treatment	7	4	7	8	26	1.61538	-0.0161943
	4	EV	3	3	6	25	37	2.43243
	4	Treatment	3	7	3	22	35	2.25714	-0.17529
nck-1	1	EV	17	3	4	10	34	1.20588
	1	Treatment	18	5	12	15	50	1.48	0.274118
	2	EV	23	12	9	6	50	0.96
	2	Treatment	8	12	10	14	44	1.68182	0.721818
	3	EV	2	5	6	28	41	2.46341
	3	Treatment	2	2	6	16	26	2.38462	-0.0787992
	4	EV	10	5	12	11	38	1.63158
	4	Treatment	10	7	8	25	50	1.96	0.328421
R166.2	1	EV	15	11	7	12	45	1.35556
	1	Treatment	21	9	14	6	50	1.1	-0.255556
	2	EV	3	5	5	18	31	2.22581
	2	Treatment	6	3	4	15	28	2	-0.225806
	3	EV	3	5	17	25	50	2.28
	3	Treatment	6	5	9	22	42	2.11905	-0.160952
rabn-5	1	EV	15	11	7	12	45	1.35556
	1	Treatment	25	8	9	8	50	1	-0.355556
	2	EV	10	4	8	28	50	2.08
	2	Treatment	10	5	3	17	35	1.77143	-0.308571
	3	EV	3	5	5	18	31	2.22581
	3	Treatment	5	5	5	14	29	1.96552	-0.260289
rin-1	1	EV	23	12	9	6	50	0.96
	1	Treatment	25	13	7	5	50	0.84	-0.12
	2	EV	2	5	6	28	41	2.46341
	2	Treatment	10	0	5	13	28	1.75	-0.713415
	3	EV	10	5	12	11	38	1.63158
	3	Treatment	16	14	5	15	50	1.38	-0.251579
T09B9.4	1	EV	7	7	5	17	36	1.88889
	1	Treatment	17	7	5	11	40	1.25	-0.638889
	2	EV	17	3	4	10	34	1.20588
	2	Treatment	23	11	4	4	42	0.738095	-0.467787
	3	EV	10	4	8	28	50	2.08
	3	Treatment	18	10	14	8	50	1.24	-0.84
tbc-17	1	EV	19	3	3	5	30	0.8
	1	Treatment	8	6	9	8	31	1.54839	0.748387
	2	EV	18	10	9	8	45	1.15556
	2	Treatment	17	9	7	14	47	1.38298	0.227423
	3	EV	15	11	7	12	45	1.35556
	3	Treatment	3	3	4	16	26	2.26923	0.913675
tram-1	1	EV	18	10	9	8	45	1.15556
	1	Treatment	12	6	8	9	35	1.4	0.244444
	2	EV	10	4	8	28	50	2.08
	2	Treatment	16	4	2	10	32	1.1875	-0.8925
	3	EV	5	2	9	16	32	2.125
	3	Treatment	4	6	7	15	32	2.03125	-0.09375
	4	EV	3	5	17	25	50	2.28
	4	Treatment	1	1	5	21	28	2.64286	0.362857
wdr-20	1	EV	18	10	9	8	45	1.15556
	1	Treatment	8	8	9	15	40	1.775	0.619444
	2	EV	10	4	8	28	50	2.08
	2	Treatment	13	12	6	15	46	1.5	-0.58
	3	EV	3	5	17	25	50	2.28
	3	Treatment	9	8	14	19	50	1.86	-0.42
zipt-13	1	EV	15	11	7	12	45	1.35556
	1	Treatment	21	7	8	13	49	1.26531	-0.0902494
	2	EV	10	4	8	28	50	2.08
	2	Treatment	22	6	1	12	41	1.07317	-1.00683
	3	EV	3	5	5	18	31	2.22581
	3	Treatment	11	7	4	16	38	1.65789	-0.567912
