# Supplementary material for: Functional analysis of late-onset Alzheimer’s disease risk genes in Caenorhabditis elegans identifies regulators of neuronal aging
Source: Transl Neurodegener. 2026 Jul 23;15:32. doi: 10.1186/s40035-026-00564-2 (PMC13393840; doi:10.1186/s40035-026-00564-2)
Supplement: Supplementary file 6 — Additional file 6. Table S4 Strain information. [file 40035_2026_564_MOESM6_ESM.xlsx]

## Sheet: Table S4
Table S4 Strain information
Strain	Genotype	Notes
N2	Wild type	CGC
CZ10175	zdIs5 [mec-4p::GFP + lin-15(+) I]	CGC
ELZ55	wdIs51[F49H12.4::GFP; unc-119(+) X]	1x outcross of NC1686
ELZ199	dvIs14 [(pCL12) unc-54::beta 1-42 + (pCL26) mtl-2::GFP(dvIs14)]; lxyEx83 [pser-2(3)-GFP-utRCH, pser-2(3)::mCherry-pH, pttx-3-GFP]
ELZ214	dvIs15 [(pPD30.38) unc-54(vector) + (pCL26) mtl-2::GFP(dvIs15)]; lxyEx83 [pser-2(3)-GFP-utRCH, pser-2(3)::mCherry-pH, pttx-3-GFP]
ELZ179	wdIs51 [F49H12,4::GFP;unc-119(+)X]; gnaIs1 [ myo-2p::yfp]
ELZ186	wdIs51 [F49H12,4::GFP;unc-119(+)X]; gnaIs2 [Punc-119::Abeta1-42 Pmyy0-2::YFP]
ELZ237	jsIs973 [mec-7p::mRFP + unc-119(+)] III; jsIs609 [mec7p::mtGFP + lin-15(+)] X; uIs69 [(pCFJ90) myo-2p::mCherry + unc-119p::sid-1]
ELZ238	uIs69 [(pCFJ90) myo-2p::mCherry + unc-119p::sid-1]; zdIs5 [mec-4p::GFP + lin-15(+)] I
ELZ239	uIs69 [(pCFJ90) myo-2p::mCherry + unc-119p::sid-1]; wdIs51 [(F49H12.4::GFP; unc-119(+) X)]
ELZ266	uIs69 [(pCFJ90) myo-2p::mCherry + unc-119p::sid-1]; gnaIs2 [myo-2p::YFP + unc-119p::Abeta1-42]; wdIs51 [F49H12.4::GFP; unc-119(+) X]
ELZ273	uIs69 [(pCFJ90) myo-2p::mCherry + unc-119p::sid-1]; gnaIs1 [myo-2p::yfp]; wdIs51 [F49H12.4::GFP; unc-119(+) X]
ELZ278	uIs69 [(pCFJ90) myo-2p::mCherry + unc-119p::sid-1]; zdIs5 [mec-4p::GFP + lin-15(+) I]; lxyEX124 [ (tbc-17p::tbc-17, pttx-3-GFP)	30 ng/μl PELZ138 + 50 ng/μl PELZ4 into ELZ238
ELZ279	uIs69 [(pCFJ90) myo-2p::mCherry + unc-119p::sid-1]; zdIs5 [mec-4p::GFP + lin-15(+) I]; lxyEX125 [ (tbc-17p::tbc-17, pttx-3-GFP)	30 ng/μl PELZ138 + 50 ng/μl PELZ4 into ELZ238
ELZ311	uIs69 [(pCFJ90) myo-2p::mCherry + unc-119p::sid-1]; foxEx3 [rgef-1p::tomm-20::Rosella]
GRU101	gnaIs1 [myo-2p::yfp]	CGC, used to create ELZ179, ELZ273
GRU102	gnaIs2 [myo-2p::YFP + unc-119p::Abeta1-42]	CGC, used to create ELZ186, ELZ266
LC108	uIs69 [(pCFJ90) myo-2p::mCherry + unc-119p::sid-1]	CGC, used to create ELZ237, ELZ238, ELZ239, ELZ266, ELZ273, ELZ311
NM4244	jsIs973 [mec-7p::mRFP + unc-119(+)] III; jsIs609 [mec7p::mtGFP + lin-15(+)] X	CGC, used to create ELZ237
SJZ42	foxEx3 [rgef-1p::tomm-20::Rosella]	CGC, used to create ELZ311
NC1686	F49H12.4::GFP; unc-119(+)X	CGC, used to create ELZ55
TJ356	zIs356 [daf-16p::DAF-16a/b::GFP; rol-6] IV	CGC
CL2120	dvIs14 [(pCL12) unc-54::beta 1-42 + (pCL26) mtl-2::GFP(dvIs14)]	CGC, used to create ELZ199
CL2122	dvIs15 [(pPD30.38) unc-54(vector) + (pCL26) mtl-2::GFP(dvIs15)]	CGC, used to create ELZ214
