# Supplementary material for: Functional analysis of late-onset Alzheimer’s disease risk genes in Caenorhabditis elegans identifies regulators of neuronal aging
Source: Transl Neurodegener. 2026 Jul 23;15:32. doi: 10.1186/s40035-026-00564-2 (PMC13393840; doi:10.1186/s40035-026-00564-2)
Supplement: Supplementary file 7 — Additional file 7. Table S5 Primer information. [file 40035_2026_564_MOESM7_ESM.xlsx]

## Sheet: Table S5
Table S5 Primer information
Primer name	Primer sequence (5’-3’)	Purpose
bre-4 Forward	GCTCCACAATTTGCACTCG	Forward primer for bre-4 cDNA amplification
bre-4 Reverse	GTCCATCGGCGCTTCGTTTG	Reverse primer for bre-4 cDNA amplification
T09B9.4 Forward	CGAACCAGCACCGTCTAATG	Forward primer for T09B9.4 cDNA amplification
T09B9.4 Reverse	CGAGTTGGTGTTGACCACTG	Reverse primer for T09B9.4 cDNA amplification
C36B7.6 Forward	CAAGCAGCGGGTGAAAATG	Forward primer for C36B7.6 cDNA amplification
C36B7.6 Reverse	GACAGCGGGTAGAAGGTGAC	Reverse primer for C36B7.6 cDNA amplification
cpn-2 Forward	GCTGTTTCCAGACTGTGG	Forward primer for cpn-2 cDNA amplification
cpn-2 Reverse	GGATCTGGCTTAATCTGGCG	Reverse primer for cpn-2 cDNA amplification
wdr-20 Forward	CATCACCGTTCAGCAGAC	Forward primer for wdr-20 cDNA amplification
wdr-20 Reverse	CGAGGGTAGTCATTGGGG	Reverse primer for wdr-20 cDNA amplification
aex-3 Forward	GCTGACGGAAAAGGACTC	Forward primer for aex-3 cDNA amplification
aex-3 Reverse	CTGTCACGCTGGTCTCATTG	Reverse primer for aex-3 cDNA amplification
nck-1 Forward	GTGCCTTCAAACTACGTGC	Forward primer for nck-1 cDNA amplification
nck-1 Reverse	GCGCATTGAGATCGACAAG	Reverse primer for nck-1 cDNA amplification
rabn-5 Forward	GAAGAAGTGAAGGCGGCAATG	Forward primer for rabn-5 cDNA amplification
rabn-5 Reverse	GCTGGTCGATGATTTGGTCC	Reverse primer for rabn-5 cDNA amplification
zipt-13 Forward	CTTCTCTCGTCTTGCATTGCG	Forward primer for zipt-13 cDNA amplification
zipt-13 Reverse	GAGAAATCCTCCTGCGGTG	Reverse primer for zipt-13 cDNA amplification
rin-1 Forward	GGCGTTCCAGTGATTATGC	Forward primer for rin-1 cDNA amplification
rin-1 Reverse	GAACAGCTCTCCCGATCTTC	Reverse primer for rin-1 cDNA amplification
tbc-17 2RNAi Forward	TTAAAGAGGACGGCGAGTCG	Forward primer for tbc-17 cDNA amplification
tbc-17 2RNAi Reverse	CCAAAGTCTCAATGCCAACG	Reverse primer for tbc-17 cDNA amplification
tbc-17 cDNA Forward	ATGAATGATCAGCAACAACAGC	Forward primer for tbc-17 cDNA amplification
tbc-17 cDNA Reverse	TCAGATAACCGACACGTCACCG	Reverse primer for tbc-17 cDNA amplification
tbc-17p GA-F	CTATAGGGCGAATTGGGTACCCCGGAAAATCGGCAAACCG	Forward primer for tbc-17 promoter
tbc-17p GA-R	CTGTTGTTGCTGATCATTCATGACGGCGGAGCACACAGATG	Reverse primer for tbc-17 promoter
ama-1 Forward	ATCTGTGCAAAGCCAAGTCG	qPCR Forward primer for ama-1
ama-1 Reverse	CCATTCTGCGTTGATGTCGA	qPCR Reverse primer for ama-1
cdc-42 Forward	TGTTTGCTTCTCCGTGGTTG	qPCR Forward primer for cdc-42
cdc-42 Reverse	GCCAGTTTCTCGAGCATTCC	qPCR Reverse primer for cdc-42
act-2	GGTCGGTATGGGACAGAAAG	qPCR Forward primer for act-2
act-2	GTGTGATGCCAGATTTTTTC	qPCR Reverse primer for act-2
ech-2 SYBR Forward	GATGGTTGGAAATCTGAAGCTC	qPCR Forward primer for ech-2
ech-2 SYBR Reverse	CACAATTATGGAGGCTAAAGG	qPCR Reverse primer for ech-2
T09B9.4 SYBR Forward	CAGCAACTCAACGAAACTGC	qPCR Forward primer for T09B9.4
T09B9.4 SYBR Reverse	CCAAAACAGCCTCCATCTTCG	qPCR Reverse primer for T09B9.4
tbc-17 4/5E SYBR F	GTAGTGGGGCAAAACCGC	qPCR Forward primer for tbc-17
tbc-17 5/6E SYBR R	CGTATAGATGGCGATGAGC	qPCR Reverse primer for tbc-17
aex-3 SYBR F	GCAAGTTGGCGATAAACCG	qPCR Forward primer for aex-3
aex-3 SYBR R	CGAATGGCAGAGTCTAATGTGG	qPCR Reverse primer for aex-3
rabn-5 SYBR F	CTAGCGAAGAAGTGTCTGC	qPCR Forward primer for rabn-5
rabn-5 SYBR R	GCGTTGGATTCGGTGAGAC	qPCR Reverse primer for rabn-5
R166.2 6/7E SYBR F	CATTTTCCTGATCTACCTCTAC	qPCR Forward primer for R166.2
R166.2 3UTR SYBR R	GATGGGGAGATGGACGACAAG	qPCR Reverse primer for R166.2
sod-1 SYBR F	GCTGGAGCCGATGGAGTG	qPCR Forward primer for sod-1
sod-1 SYBR R	GAGAGCAATGACACCGCAG	qPCR Reverse primer for sod-1
ctl-2 SYBR F	GGTGCTGAACAGAAATCC	qPCR Forward primer for ctl-2
ctl-2 SYBR R	GAAGATACGTCCTTGGAGC	qPCR Reverse primer for ctl-2
gst-4 SYBR F	GTAGATCAATACAGAGATTTC	qPCR Forward primer for gst-4
gst-4 SYBR R	CATCACGGGCTGGTTCAAC	qPCR Reverse primer for gst-4
prdx-2 SYBR F	GCACGGAGGACTCGGAGAG	qPCR Forward primer for prdx-2
prdx-2 SYBR R	GGAGGTTTTGTGATGGGTCG	qPCR Reverse primer for prdx-2
hsp-6 SYBR F	TCACCTTTGACATTGACGC	qPCR Forward primer for hsp-6
hsp-6 SYBR R	GGCATTCTTTTCGGCTTCC	qPCR Reverse primer for hsp-6
hsp-60 SYBR F	CGACGAGCGATTACGAGAAG	qPCR Forward primer for hsp-60
hsp-60 SYBR R	GAGCAACACCTCCTCCTGG	qPCR Reverse primer for hsp-60
