# Supplementary material for: Functional analysis of late-onset Alzheimer’s disease risk genes in Caenorhabditis elegans identifies regulators of neuronal aging
Source: Transl Neurodegener. 2026 Jul 23;15:32. doi: 10.1186/s40035-026-00564-2 (PMC13393840; doi:10.1186/s40035-026-00564-2)
Supplement: Supplementary file 8 — Additional file 8. Table S6 Plasmid information. [file 40035_2026_564_MOESM8_ESM.xlsx]

## Sheet: Table S6
Table S6 Plasmid information
Plasmid number	Plasmid description
PELZ4	ttx-3p::GFP
PELZ120	L4440::rabn-5 cDNA
PELZ121	L4440:: rin-1 cDNA
PELZ122	L4440::T09B9.4 cDNA
PELZ123	L4440::zipt-13 cDNA
PELZ125	L4440::wdr-20 cDNA
PELZ126	L4440::aex-3 cDNA
PELZ127	L4440::cpn-2 cDNA
PELZ128	L4440::nck-1 cDNA
PELZ131	L4440::bre-4 cDNA
PELZ132	L4440::C36B7.6 cDNA
PELZ136	L4440::tbc-17 cDNA (tbc-17 RNAi clone 2)
PELZ138	tbc-17p::tbc-17
C. elegans RNAi feeding library, Horizon Discovery	L4440::R166.2
C. elegans RNAi feeding library, Horizon Discovery	L4440:: ech-2
C. elegans RNAi feeding library, Horizon Discovery	L4440::tbc-17 (tbc-17 RNAi clone 1)
C. elegans RNAi feeding library, Horizon Discovery	L4440::abi-1
C. elegans RNAi feeding library, Horizon Discovery	L4440::tram-1
